# Supplementary material for: Exploration of neuropeptides to identify potential target for regulating feeding behavior and development in Eurygaster integriceps
Source: PLoS One. 2026 Jul 17;21(7):e0353952. doi: 10.1371/journal.pone.0353952 (PMC13379102; doi:10.1371/journal.pone.0353952)
Supplement: S3 Table — (XLSX) [file pone.0353952.s003.xlsx]

## Sheet: Table S3
Table S3: "Neuropeptide Genes of Eurygaster integriceps: mRNA and Predicted Protein Sequences
Name	Unigene ID	mRNA	Protein
Adipokinetic hormone-1	TRINITY_DN1013_c0_g1_i2	CGGGAGTCATTTCTCATTCATTGATTGTTGAACATATAAGGATGTACAGAACTGTGGCCGTTCTCGCCTGCCTTCTGGGCTTTATTACCTTGTGCCTTGGCCAACTGCACAACTCCATCAGCTGGGGCAAGCGGAGTGAAGAGGATTGCCAAATGAACTCAGAAGCTATCTTCTACGTCTACAAAACCATCCAAGGAGAATTGAACAAACTTCTGGATTGCAAGAAGTTCTCAGGCTGATCATCCGACAATAGGATACCACAAGGAACAATGGCACATCCGGATACAAATATATTATGCATAATTATTAATCAATAAAAGTGTGATGATTATGTTTATTTT	MYRTVAVLACLLGFITLCLGQLHNSISWGKRSEEDCQMNSEAIFYVYKTIQGELNKLLDCKKFSG
Adipokinetic hormone-2	TRINITY_DN17312_c0_g1_i1	CTCTTCCGATCTTTGAATAATAAAAAAACAAGTATCATTTGCTATGTTTATTCACTATTCATTTACAAGGAAGCTTGGTTTTTACATCTTGGGATGTTGCATTTGATGCCCGATTAGCCCGAGTACTTCTCACATTCCACAAGCTTGTTCAATTCATTTTGGATGGTTTCATATATGTAGAAGACGGTATCCGGGTTTAGTTTGCACTCGTCTTGGCTGCGCTTGCCCCAGCCGATAGAGGTGTGGAGTGATCCTTGACCAAGGCATAAGGCAGCCAGTCCCAAAAATAAGGTTAGAAAAGCCAGGTACCTGTACATCTCTTTTGTCAATGAATGTGAGAATGGAAACTCGG	MYRYLAFLTLFLGLAALCLGQGSLHTSIGWGKRSQDECKLNPDTVFYIYETIQNELNKLVECEKYSG
Adipokinetic hormone-3	TRINITY_DN7407_c0_g1_i1	TACAGAAGTTTATTCAATTCTCCTTGGATGGTTTTGTAGACGTAGAAGATGGCTTCTGAGTTCATTTCACAATCGCCTACACTCCGCTTGCCCCATTGACCGGGAGGAGTAGTGTGCAGGTTGCCAAGACTCAAGGCAACCAAGCCCAAGAAGCAGGCGAGAACGGTCACAGTTCTGTACATCCTTATATTTTGAGCAATGAATGAATGAGAGAGTACTCCGTAGAAGATGGCTTCTGAGTTCATTTCACAATCGCCTACACTCCGCTTGCCCCATTGACCGGGAGGAGTAGTGTGCAGGTTGCCAAGACTCAAGGCAACCAAGCCCAAGAAGCAGGCGAGAACGGTCACAGTTCTGTACATCCTTATATTTTGAGCAATGAATGAATGAGAGAGTACT…	MYRTVTVLACFLGLVALSLGNLHTTPPGQWGKRSVGDCEMNSEAIFYGVLSHSFIAQNIRMYRTVTVLACFLGLVALSLGNLHTTPPGQWGKRSVGDCEMNSEAIFYVYKTIQGELNKLL
Allatostatin A	TRINITY_DN53332_c0_g1_i1	ATATATATATATATATATATATACATATATTGCATTTAATGAAAACGTAAATATAAGACAAAAAGCATATTATAGATTTTTACTTGTTATATTATGAGAACTATTGCCAGAATGATATAAAAATTAGCTTAAAAATTAAAGCTTGGGTTAGCCTCATCTTTAGTTTGACTTCTCTTGCCAAGCCCAAAATTATATTGCATGCTTCTTCGACCTGGTAGCTCCTGTTTGGCTCCGTCCCTTTTGCCAAGCCCAAATGAAAACCTGTGGCCATTGTTTGACCTCTTATCTTCATCAAAACCATCAATGAAAAAAGCATCGCTGTCATCATACTGGGAACGTTTGCCTAGGCCAAAATTGTATGTTTTTAGTGGTAGCCGTTTTCCTAACCCGAATGAGTAC…	MLVHLCQAKLGQKDGNYQGQQHVSQSSLSSQQGNMLLTLIISIFLAQFCL AEVDKDSQKRLYDFGLGKRAAYTYLSEYKRLPIYNFGLGKRSDDSSFYGK RFNDMDLVYDDESMKDDFKRMKQYSFGLGKRLPLKTYNFGLGKRSQYDDS DAFFIDGFDEDKRSNNGHRFSFGLGKRDGAKQELPGRRSMQYNFGLGKRS QTKDEANPSFNF
Allatostatin B	TRINITY_DN1251_c1_g1_i1	CTTCGTCAAGTCCCTCCACGCTCATCCTCGTCGTACCACTCTTCCCGATCTCACCTTCCACTCTCCTCTCAGCCGGTGCGGACTTCACCTACATAACATCATAAGATGAAATTACTCTATCTGGTGTTGGTGGTAGGGTTCGCTGCCTTGACATTCGGAGACGACTCCCAAGACAATTCCATGTCGCCGATGCAACAACTGGAAGACACTATAATGATGGAAAACGAAGAGAAAAGAGCGTGGAGGGACTTGACGAAGTCGTGGGGGAAGCGCGGGTGGTCGGACTTGCAGAGCGGCTGGGGCAAGCGAGCCTGGGGCAGCCTCCACTCTTCTGGCTGGGGGAAGCGCGGCTGGGCCGATCTCCAGTCCGCCGGCTGGGGCAAGAGGTCTCACCCTCAG…	MHKMKLLYLVLVVGFAALTFGDDSQDNSMSPMQQLEDTIMMENEEKRAWR DLTKSWGKRGWSDLQSGWGKRAWGSLHSSGWGKRGWADLQSAGWGKRSHP QQVDEMEMDKKSWDSLHGGWGKRAADWGSFRGSWGKRDPAWQNLKGLWGK RSFPHSESFEPGLNNLEEEMRRGL
Allatostatin C	TRINITY_DN208820_c0_g1_i1	AGGTGGTGAACCGGCTGCGGTCCCAGGTGGACGTGACCGACTTGCAGAGGAAACGCTCCTACTGGAAGCAGTGCGCCTTCAACGCCGTCTCCTGCTTCGGGCAGAAACGTGAAGGAGGGGGCAGGGGAAGGAACTTGAACCCACAAAAAGACCTCGGTAAATGGAGCTTCTTCACCCACTTGTTTTCGTTTTAAAACAAAAACGTCAAAAAACGAAATCAAAACACCAGCCATTATGATTTTAACTTTTCTCATCAAGAGCATCCAAATATAGTATGTACTATCCCCTTAGCCCCAGCAATAATTATGTCTGTTTTTGGCTGTTATCAATAAAAACATTATTTTTTTAAGTGATAGTTCTTTGTTCAATAAATATTATGAATAAATGAT	VVNRLRSQVDVTDLQRKRSYWKQCAFNAVSCFGQKREGGGRGRNLNPQKD LGKWSFFTHLFSF
Bursicon	TRINITY_DN101716_c0_g1_i1	CGGGTCCAGCAGTCCAGCCTCCATCAGACAGAAGAATGGAACTTTACTACATCGCTCTCATACTGCTAGTGGCTGCGTCAGCAATGGCTGATACCGAGGAAGCTTGCGAGACTCTACCTTCTGAGATCCACATTACCAAAGAGGAATTCGATGACTTGGGCCGGTTGCAGAGGACCTGCAGCGGGGACATCCAGGTGAACAAGTGCGAAGGTGCTTGCAACTCCCAGGTCCAGCCTAGCGTCATCACTCCCACTGGATTCTTGAAGGAGTGCTACTGCTGCAGGGAGAGCTTCCTCCGGGAGAGGACCGTGCGGCTGGAACATTGCTACGACCCGGACGGCGTCCGTCTCTCCCAGAACTTGGGCAGCATGGACGTCAGGCTCAGGGAACCTGCGGACT…	MELYYIALILLVAASAMADTEEACETLPSEIHITKEEFDDLGRLQRTCSGDIQVNKCEGACNSQVQPSVITPTGFLKECYCCRESFLRERTVRLEHCYDPDGVRLSQNLGSMDVRLREPADCKCYKCSDYTR
CCHamide	TRINITY_DN6297_c0_g1_i1	GTATTTTTCTTAAATAAATACCACTTAGTAAAATAGTTTTACTTTACAAAACCAACAGAATACATTCATAATGATATTTTTTATATTCACAATGAAATAATTTTAAGTCTAACAAATTTGATTTTATTTCTTAGACTAGGAATTTTCACTTTTTCTAATCCAGTAAAGATGACGAACTGTGATATGCTTGTAGCCATTGCCGAATGATGTCAGTAGGAGGAGAAATTCTTTGAAATTTCCTTATTTTACTTAAGTAATCTTCTGACCTTTTTCCATGACCTCCGAAGCAGGAGTGACCAAACGCCGAACAGCCACCTCTCCTCAAAGGTTTTTTGCGTAATGATGATTCTCCATCTCTTTCACCCTTGTAGGGGAAGGCGAACGCCTCGACGACGACGA…	RPPVQLALALFILTIVVVEAFAFPYKGERDGESSLRKKPLRRGGCSAFGH SCFGGHGKRSEDYLSKIRKFQRISPPTDIIRQWLQAYHSSSSLLD
Corazonin	TRINITY_DN26128_c0_g1_i2	GAAAGGTTGAAGTGTGCATGAAACAGCCGAAAAAGGAGAAAGTCTTCTGTAGCCTGTTCAACGGGCTATTATGAATTAGCACAGCAATACAGGAAGATTGAAGATGTGTAGGCACGTGCAAGCTTTGGTACTGGCGATCCTCACTTGCGCTGTGACTGCTCAGAAGTACCAGTACTCCAGCGGCTGGACCAACGGCGCTGTGGGCGAGCCCGCCAGGTCCGTGTACGACAGCTGCAGGTTCATGATCACCGAACATCTGCTTGGCAAACCACTCTCAGAGAGGTTCTACAACCTGTGCGTTGACCCGGCTCACAACAAACCTGACGTCGAACTCCCTTACATCGCAGACCACAAAAGATCTGCATACCAAGGCTATTGAGCGAAAGAAAAATATCCAGA…	MSNTGRLKMCRHVQALVLAILTCAVTAQKYQYSSGWTNGAVGEPARSVYD SCRFMITEHLLGKPLSERFYNLCVDPAHNKPDVELPYIADHKRSAYQGY
Corazonin-2	TRINITY_DN27226_c0_g1_i1	CAACCACAGCCCTGAGCGTACCGTTGCCAACAGTGACTGGGAGCTAGAGAAGATGTGGCTGCGACTCAACGCCCTCCTGATGATCGCCCTGCTGGTGGGTTCCTCCCTGGCCCAGACGTTCCAGTACTCGAGGGGATGGACCAACGGGAAGAGGTCCTTCTCAGTCACCCAGACTTCGTGTCAGCTCCAGAGGCTCAAGGCCATCCTCCAGGGGAAACCTCTCCCTCCGTCCTACCTGCTGTGCGACCTGTACCCCGAAGAGGAAATGAAGCTGGAACACCTGGATAAGAACCATCCGAGGACGGAAGAAGTCGAGAAATGATCACAGCTGGAGATCTGTAGTGAGCATGTCGGAAAAGGAGTGTAATATATCTCTATTTCAGGGAGCAAGCTAAACAT…	MIALLVGSSLAQTFQYSRGWTNGKRSFSVTQTSCQLQRLKAILQGKPLPPSYLLCDLYPEEEMKLEHLDKNHPRTEEVEK
Ion transport peptide-like isoform X1	TRINITY_DN8446_c0_g1_i1	GCCTAGCAGTCTTCGACTATTCCCTTCAGTGCCAGCTCCACATGTCGTCACGTCTCTCTCCACTCATGTCTCTTCACATTCACCTTCTCGCCGTATCCTCCTCAACGGAATTTTGACAGAAAGGAATAGTCGAAGACTGCTAGGCGATCTTAGCCCTTTGTGTATAGAGTCTATGCCTCTAACCTCTGGGCTTTCATATATGCATCAAGAGCGAAGGGCACTGGCTGGTCTTGTGGTTGCCTCCACCCTCCTCTCGTGCCTTGTCGCTGTTCCTACATCTCGTTCTATAATGGGCCACCCGCTCAACAAGAGATCATTTTTTGATCTTCAATGCAAAGGAGTTTACGACAAAAGTATATTCGCCAGGCTGGATCGTATATGTGAAGACTGCTACAATCT…	PSSLRLFPSVPAPHVVTSLSTHVSSHSPSRRILLNGILTERNSRRLLGDL SPLCIESMPLTSGLSYMHQERRALAGLVVASTLLSCLVAVPTSRSIMGHP LNKRSFFDLQCKGVYDKSIFARLDRICEDCYNLFREPQLHSLCRKNCFTT DYFKGCLDVLLLQDEMENIQTWIKQLHGAEPEV
Ecdysis-triggering hormone	TRINITY_DN116259_c0_g1_i1	CTTGCATGTATGTGCCCCTATTGTAAACGCCTCCATGGTTTGAATGAATCCAATATAAGCAAGCTTCGGGGCTTCTGCATTCAGTCTACTTCCAAAGATGTCAGGATTAATTCAATCTCTTCTTATAGGAGCGAGTCTTCTTCTTCTAATAAAAGAAAGCTGGGGTGAATCTATAGCGGAAGAGTCTATTGACGACTTGATTCCCATAATGGTTAGAAGAAACGATTTTTTCCTTAAAGCAGCTAAGTCGGTTCCAAGAATCGGACGAAGAAACGATTTTTTCTTGGCCAAAACAATGAAGTCAGTGCCTCGAATAGGACGTAGAAATGATTTCTTCTTAAAGGCAGCTAAATCTGTTCCCAGAATAGGTAGAAGGAATGAAATTACATCGATTGAGAA…	MSGLIQSLLIGASLLLLIKESWGESIAEESIDDLIPIMVRRNDFFLKAAKSVPRIGRRNDFFLAKTMKSVPRIGRRNDFFLKAAKSVPRIGRRNEITSIEKEATIAAWPWFRDHDFIPRVMKKDLDSEDESDSIVSNKEKEESRFQALV
Neuropeptide F (long Neuropeptide F )	TRINITY_DN26518_c0_g1_i1	TCAGCTTCTCCTGCCGTATTCGTCAATCCCTGAGAATATCAAGATGAGACCTCTTCTTTGTTGCGGACTCTGCCTGATAATGATCCTGGCCGCTGTTGCTGAGCCACTTCCGGCAGACGCTATGATCAGGCCAGCTCGGCCCAAGTCCTTTGCCTCCCCGGACGACCTCCGCACCTATCTTAACCAACTTGGCCAATACTATGCCGTCGCTGGACGTCCTAGATTTGGGAAACGCACAGGCAGCTTTGCTTACTCTGGTAGGCTTCATCTCCCATCTGAGAGTAGTAATTTCAGGTATCCTGAAACTAGCAGTCTTTTTGATTTCTTATACCAACCACTGGCAGATGGAAATGTATAAAGATCCTGTTGTGATAAAAAAAATATCTTCAACTTATTTGT…	MRPLLCCGLCLIMILAAVAEPLPADAMIRPARPKSFASPDDLRTYLNQLGQYYAVAGRPRFGKRTGSFAYSGRLHLPSESSNFRYPETSSLFDFLYQPLADGNV
Neuropeptide F (short Neuropeptide F)	TRINITY_DN134045_c0_g1_i1	TATGCAACAAAACAATATGTATTTTAATTTCTGTATTTCTCTGCTTAAGCACTCACATCAAAAATCAATAATAGGTTTAACATGATAATATCAACTAATGCTTACAGATGTCAGTCAAGTTATTGTTATACACAAAATAGATTTTAAAATCATCCTGTACTCTAGTTATATAATGCTTAATAGGTTAGACAAATGAACAGTTTGAGTAAAAGTTAAAGAATAATCTAACACTAATCCAAACATTCTAAATTTATACCACGATAAAAATATACTTTTATAAATATTCTTAGTAATATGGAGAGATAAAAGGAGAAGGTAAATAAGTACACAACACTAATTGCTATTGGGAGGGGTTTACATTTTTATTTTTGAAGTAATAAATTAGTTATCGAGAGAATC…	MGFFVMALVPAISAAPASPDYENVRELYEVLMGREPQVADPWAGHRLVRKNSNRSPQLRLRFGRRSDPSFMQLGDHGMEHPLFDSLDN
Pigment-dispersing factor	TRINITY_DN73472_c0_g1_i1	TTTTTATTGTACTGTCAATAAAAATGTTAACCGATTTTTTAGCGACCTGCGTCATTTAGTACTTTGGGTATTCCCAGAAGTGAGTTGATTATCTCTGAATTGCGCTTATGTGAATGTTCTTCACTTCTTAATAATTCAGAAAGCCAAAGAGGAGTTTCTTTTCCTGTTAGGGTCTGCAACAGTAGCTTGTCCAGCATTTTGTCATTTAGAGTGTAAGCTGGCAGCGAGGATACATCCGTCAATAGATTCATACACAGTACGGCACCAAAAGTCAGAGCAAGTATCATTTTCATACTTCACCTTAGCAGACAGTTACGAAAGAGGTTGGCCTGGCC	MMKMILALTFGAVLCMNLLTDVSSLPAYTLNDKMLDKLLLQTLTGKETPL WLSELLRSEEHSHKRNSEIINSLLGIPKVLNDAGR
SIFamide	TRINITY_DN28987_c0_g1_i1	TCACCTGCTCCTCTCTCACACACATCTCGCAACCACCCCTCAACCAACAAACATGCCACGAGTATTCTTCCTCTCCTTCCTCGTTCTCGCCTTCGCCATGCTGGTTCTCGATGTTGCCTCCGCATCATACAAGAAACCTCCATTCAACGGAAGCATCTTCGGCAAGAGGGCTGGACCACAATCTGATTACGAAACCGCCGGCAAAGCTCTTTCCACCATGTGCGAGATTGCATCAGAGGCCTGCGCTGCTTGGTTCCCAGTTCAAGACAACAACATGAACTAAATTCATCTCTTATATTTATTATACTAAAATGTATTTGTCATAATAGAAAAATATTGTAAAATT	MPRVFFLSFLVLAFAMLVLDVASASYKKPPFNGSIFGKRAGPQSDYETAGKALSTMCEIASEACAAWFPVQDNNMN

## Sheet: Table S4
Table S4. Stability of 18S reference gene across developmental stages of Eurygaster integriceps
	Samples	18s	mean	SD	SEM	CV_PERCENT
Egg	E1-1	32.44	32.1383	0.332109	0.234837	1.03337
Egg	E1-2	32.45
Egg	E2-1	31.76
Egg	E2-2	31.71
Egg	E3-1	32.14
Egg	E3-2	32.33
Sunn pest Instar-1	SI1-1	33.5	33.37	0.268775	0.190053	0.805439
Sunn pest Instar-1	SI1-1	33.1
Sunn pest Instar-1	SI1-2	33.7
Sunn pest Instar-1	SI1-2	33.47
Sunn pest Instar-1	SI1-3	33.46
Sunn pest Instar-1	SI1-3	32.99
Sunn pest Instar-2	SI2-1	32.15	32.5117	0.35233	0.249135	1.0837
Sunn pest Instar-2	SI2-1	32.7
Sunn pest Instar-2	SI2-2	32.66
Sunn pest Instar-2	SI2-2	33.03
Sunn pest Instar-2	SI2-3	32.41
Sunn pest Instar-2	SI2-3	32.12
Sunn pest Instar-3	SI3-1	32.35	32.2283	0.363396	0.25696	1.12757
Sunn pest Instar-3	SI3-1	32.22
Sunn pest Instar-3	SI3-2	32.71
Sunn pest Instar-3	SI3-2	32.47
Sunn pest Instar-3	SI3-3	31.86
Sunn pest Instar-3	SI3-3	31.76
Sunn pest Instar-4	SI4-1	32.56	32.865	0.428007	0.302647	1.30232
Sunn pest Instar-4	SI4-1	32.25
Sunn pest Instar-4	SI4-2	32.73
Sunn pest Instar-4	SI4-2	33.03
Sunn pest Instar-4	SI4-3	33.27
Sunn pest Instar-4	SI4-3	33.35
Sunn pest Instar-5	SI5-1	31.57	31.375	0.347721	0.245876	1.10827
Sunn pest Instar-5	SI5-1	31.92
Sunn pest Instar-5	SI5-2	31.48
Sunn pest Instar-5	SI5-2	31.04
Sunn pest Instar-5	SI5-3	31.03
Sunn pest Instar-5	SI5-3	31.21
